# Supplementary material for: Thioester-containing proteins regulate the Toll pathway and play a role in Drosophila defence against microbial pathogens and parasitoid wasps
Source: BMC Biol. 2017 Sep 5;15:79. doi: 10.1186/s12915-017-0408-0 (PMC5584532; doi:10.1186/s12915-017-0408-0)
Supplement: Supplementary file 3 — List of primers used in this study. (XLSX 9 kb) [file 12915_2017_408_MOESM3_ESM.xlsx]

## Sheet: Sheet1
Table S1: Primers used for molecular confirmation of the TEPqΔ mutant.
primer name	primer sequence 5’-3’
dTEP1F	CTGTGTTCTCAAAGTCCCTCTC
dTEP1R	TTACGCCGCGTTCGAATTA
dTEP2&3F	TTTGTTTGCGTCTCTCTCTCTC
dTEP2&3R	CAAAGGCACCGCTTTGAATC
dTEP4F	CTGTGCTCTTATTTCCCATCCT
dTEP4R	GTGCGTTAGGTCCTGTTCAT
TEP1F	GGTGCCTCAAGCTACGATATT
TEP1R	TTGTGTTCTCAAAGTCCCTCTC
TEP2F	CTGCGGGTGAATCCAAGAATA
TEP2R	CCTGTTCCCTTGGCTGTAAA
TEP3F	GCGGATACGTGGCTCTTCTT
TEP3R	TAATCCCAACCCGTTCACCG
TEP4F	GCTGCAGAACCAGATCGAAATC
TEP4R	ATGACTTTGGCGACGTCTTGAT
