# Supplementary material for: Thioester-containing proteins regulate the Toll pathway and play a role in Drosophila defence against microbial pathogens and parasitoid wasps
Source: BMC Biol. 2017 Sep 5;15:79. doi: 10.1186/s12915-017-0408-0 (PMC5584532; doi:10.1186/s12915-017-0408-0)
Supplement: Supplementary file 4 — Additional file containing raw data generated in this study. (XLSX 40 kb) [file 12915_2017_408_MOESM4_ESM.xlsx]

## Sheet: Figure 1
Figure 1C longevity - number of flies alive						Figure 1D clean injury - number of flies alive					Figure 1E oxidative stress - number of flies alive
repeat 1						repeat 1					repeat 1
time (days)	w1118 males	TEPq males	w1118 females	TEPq females		time (days)	w1118	TEPq			time (days)	w1118	TEPq
1	60	60	60	60		1	40	39			1	93	60
2	60	59	59	60		2	40	39			2	93	60
3	60	59	59	60		3	39	38			3	90	59
4	60	59	59	60		4	39	38			3.5	89	59
5	60	59	59	60		5	39	38			4	71	55
6	60	59	58	60		6	39	38			4.5	59	48
7	60	59	58	60		7	38	38			5	44	31
8	60	59	58	60		8	38	38			5.5	36	24
9	60	59	58	60		9	38	38			6	10	10
10	60	59	58	60		10	38	38			6.5	6	9
13	60	58	58	59		11	38	38			7	0	5
14	60	58	58	59		13	38	38			sample size	93	60
15	59	57	58	58		14	38	34
16	58	57	58	54		15	38	34
17	58	57	58	54		16	38	34			repeat 2
18	58	56	58	54		17	38	34			time (days)	w1118	TEPq
19	58	56	58	53		18	38	34			0.5	59	57
20	58	56	57	53		20	38	33			1	59	57
21	58	56	56	52		total	40	40			1.5	59	57
22	58	56	55	51							2	59	56
23	58	55	52	50		repeat 2					2.5	49	52
24	58	55	51	50		time (days)	w1118	TEPq			3	37	39
26	58	55	38	44		0	40	40			4	19	17
27	57	55	23	23		1	40	39			5	8	5
28	57	55	22	22		3	40	39			sample size	60	58
29	57	55	21	21		4	40	39
30	57	55	19	21		6	39	39
31	57	55	18	20		7	39	39
33	57	54	16	17		8	39	39
34	52	54	14	17		9	38	39
35	52	54	14	17		11	38	39
36	52	54	14	17		13	37	38
37	52	53	14	17		14	37	37
38	30	51	9	17		15	37	37
40	28	50	9	17		16	37	37
41	27	49	9	16		17	37	37
42	8	48	5	16		total	40	40
43	8	48	5	16
44	8	48	5	16
45	4	47	4	16
46	3	47	4	16
48	1	47	3	15
49	1	29	2	14
50	1	29	2	14
51	1	27	2	14
52	1	24	2	12
54	1	23	1	12
55	1	22	1	11
56	1	12	0	8
57	1	8	0	8
58	1	8	0	8
59	1	7	0	4
61	1	6	0	0
62	1	6	0	0
63	1	5	0	0
total	60	60	60	60
repeat 2
time (days)	w1118 males	TEPq males	w1118 females	TEPq females
4	52	57	57	57
7	52	57	57	57
13	52	57	57	57
16	52	57	57	57
20	52	57	57	57
25	52	57	57	57
30	51	31	56	56
33	50	31	56	56
40	49	2	56	54
44	48	1	55	54
49	46	1	54	53
51	46	1	54	52
54	45	0	54	50
57	45	0	53	50
62	44	0	53	39
65	36	0	52	26
69	29	0	52	3
72	22	0	50	0
76	15	0	45	0
79	9	0	41	0
85	2	0	12	0
90	1	0	3	0
92	1	0	2	0
97	0	0	1	0
100	0	0	0	0
sample size	53	58	57	57

## Sheet: Figure 2
Figure 2A E. carotovora - number of flies alive					Figure 2B S. typhimurium - number of flies alive					Figure 2C E. cloacae - number of flies alive					Figure 2D S. aureus - number of flies alive					Figure 2E E. faecalis - number of flies alive					Figure 2F L. innocua - number of flies alive
repeat 1					repeat 1					repeat 1					repeat 1					repeat 1					repeat 1
time (days)	w1118	TEPq	RelE20		time (days)	w1118	TEPq	RelE20		time (days)	w1118	TEPq	RelE20		time (days)	w1118	TEPq	PPO1,2		time (days)	w1118	TEPq	spzRM7		time (days)	w1118	TEPq	spzRM7
1	40	39	8		0	80	40	40		0	60	59	20		0	59	59	38		0	60	60	20		0	59	60	40
2	40	37	0		1	79	39	40		1	49	52	0		0.5	59	57	37		1	60	54	8		1	59	59	40
3	38	36	0		2	78	38	22		1.5	49	52	0		1	59	56	32		1.5	59	48	1		1.5	59	59	0
4	38	36	0		3	77	36	7		2	45	50	0		1.5	41	38	0		2	57	36	0		2	56	51	0
5	37	36	0		4	73	33	2		2.5	45	50	0		2	15	24	0		2.5	54	34	0		2.5	54	41	0
6	37	36	0		5	67	30	0		3	45	48	0		2.5	13	16	0		4	51	31	0		3	37	25	0
7	37	36	0		6	52	27	0		3.5	44	47	0		3	13	15	0		5	51	31	0		3.5	33	22	0
8	37	36	0		7	40	23	0		4	44	47	0		4	13	14	0		sample size	60	60	20		4	33	22	0
9	37	36	0		8	25	19	0		4.5	44	47	0		5	12	14	0							4.5	33	22	0
10	37	36	0		9	18	10	0		5	42	39	0		6	12	14	0		repeat 2					5	17	13	0
11	37	35	0		10	11	5	0		5.5	42	39	0		7	11	13	0		time (days)	w1118	TEPq	spzRM7		5.5	17	13	0
12	37	35	0		11	9	3	0		sample size	60	59	20		8	11	13	0		0	59	60	18		6	16	11	0
13	36	35	0		12	6	2	0							9	11	13	0		1	57	54	12		7	16	7	0
14	36	35	0		13	5	1	0		repeat 2					10	11	13	0		1.8	37	20	0		8	11	4	0
15	36	35	0		14	5	0	0		time (days)	w1118	TEPq	RelE20		sample size	59	59	38		2	34	16	0		9	11	2	0
sample size	40	40	40		15	5	0	0		0	60	60	39							3	30	15	0		10	10	2	0
					sample size	80	40	40		1	47	46	0		repeat 2					5	22	9	0		11	10	2	0
repeat 2										2	45	44	0		time (days)	w1118	TEPq	PPO1,2		sample size	59	60	18		12	9	1	0
time (days)	w1118	TEPq	RelE20		repeat 2					4	45	44	0		0.5	40	40	37							13	8	1	0
0	60	60	40		time (days)	w1118	TEPq	RelE20		5	45	42	0		1	40	40	26		repeat 3					14	8	1	0
1	60	56	2		0	57	48	40		6	43	38	0		1.5	33	36	2		time (days)	w1118	TEPq	spzRM7		sample size	59	60	40
2	51	46	0		1	53	46	0		sample size	60	60	39		2	27	25	1		0	58	59	37
3	50	43	0		2	52	46	0							2.5	19	20	1		1	56	43	0		repeat 2
4	50	42	0		3	52	46	0							total	40	40	40		1.5	54	31	0		time (days)	w1118	TEPq	spzRM7
5	50	42	0		4	49	36	0												2	41	15	0		0	60	60	40
sample size	60	60	40		5	46	31	0												2.5	38	12	0		1	54	58	37
					6	44	29	0												3	31	7	0		2	48	24	0
					7	42	27	0												5	28	7	0		4	19	3	0
					8	27	20	0												sample size	58	59	37		5	16	2	0
					9	27	19	0																	6	11	2	0
					10	25	15	0																	7	10	1	0
					11	7	5	0																	8	10	0	0
					12	2	1	0																	10	10	0	0
					13	0	1	0																	11	10	0	0
					sample size	57	48	40																	12	9	0	0
																									13	7	0	0
																									14	5	0	0
																									sample size	60	60	40
																									repeat 3
																									time (days)	w1118	TEPq	spzRM7
																									0.5	38	39	17
																									1	38	39	17
																									1.5	37	39	13
																									2	37	39	1
																									3	37	36	0
																									4	30	19	0
																									5	27	17	0
																									5.5	25	16	0
																									6	25	15	0
																									7	19	13	0
																									8	17	11	0
																									9	16	9	0
																									10	14	9	0
																									11	14	8	0
																									12	13	8	0
																									sample size	40	40	17

## Sheet: Figure 3
Figure 3A B. bassiana natural infection - number of flies alive					Figure 3B M. anisopliae natural infection - number of flies alive					Figure 3C B. bassiana septic injury - number of flies alive					Figure 3D N. crassa septic injury - number of flies alive					Figure 3E A. fumigatus septic injury - number of flies alive					Figure 3F C. albicans septic injury - number of flies alive						Figure 3F Quantification of B. bassiana DNA three days post-infection normalized to the host RpL32 DNA.
repeat 1					repeat 1					repeat 1					repeat 1					repeat 1					repeat 1						w1118	TEPq	TEPq; Lpp>ModSP
time (days)	w1118	TEPq	spzRM7		time (days)	w1118	TEPq	spzRM7		time (days)	w1118	TEPq	spzRM7		time (days)	w1118	TEPq	spzRM7		time (days)	w1118	TEPq	spzRM7		time (days)	w1118	TEPq	spzRM7			1	141.193	0.041605
0	59	62	52		0	60	60	28		0	60	61	14		0	40	40	14		0	59	60	16		1	39	40	20			1	6.96553	1.57666
1	59	62	50		3	60	59	22		2	60	60	14		1	40	40	14		1	58	60	16		2	34	35	0			1	29.9329	0.593011
3	59	61	49		4	55	47	4		4	58	38	0		3	40	40	2		3	56	59	2		3	28	32	0			1	188.257
4	59	60	11		5	55	45	3		5	47	22	0		4	37	40	1		5	54	57	1		4	27	30	0			1	94.1287
5	58	57	2		6	52	40	3		6	32	9	0		5	37	40	1		6	53	57	0		5	25	24	0			1	94.1287
6	55	55	2		7	47	35	2		7	18	8	0		6	37	40	1		7	50	54	0		7	24	22	0			1	32.6627
7	54	48	2		8	46	29	2		8	10	5	0		7	37	40	1		8	49	54	0		8	23	22	0			1	27.3444
9	50	29	1		9	42	24	2		9	8	5	0		9	36	40	1		sample size	59	60	16		9	23	21	0				11.3425
10	44	7	1		10	39	23	2		10	8	2	0		10	36	39	1							10	23	20	0
11	38	5	1		11	38	21	1		12	6	2	0		11	31	34	1		repeat 2					total	40	40	20
12	31	2	1		12	37	21	1		13	5	2	0		12	31	34	1		time (days)	w1118	TEPq	spzRM7
13	28	1	1		13	37	21	1		14	5	2	0		13	31	34	1		0	38	40	12		repeat 2
14	25	1	1		14	33	21	1		15	2	2	0		14	31	34	1		1	38	40	7		time (days)	w1118	TEPq	spzRM7
sample size	59	62	52		15	31	18	1		16	0	2	0		15	31	34	1		3	37	40	3		0	40	40	19
					sample size	60	60	28		sample size	60	61	14		sample size	40	40	14		5	37	40	1		3	39	40	12
repeat 2																				6	37	40	1		4	39	40	12
time (days)	w1118	TEPq	spzRM7		repeat 2					repeat 2					repeat 2					8	37	40	1		5	39	40	12
0	60	61	12		time (days)	w1118	TEPq	spzRM7		time (days)	w1118	TEPq	spzRM7		time (days)	w1118	TEPq	spzRM7		11	36	40	0		6	38	40	11
1	60	61	12		0	40	40	40		0	60	59	40		0	60	60	30		12	32	30	0		7	37	40	7
2	60	61	11		1	40	38	39		1	60	59	39		1	60	60	30		13	31	30	0		8	37	40	7
3	59	60	9		2	39	38	39		2	60	58	36		3	58	58	18		14	31	30	0		10	37	40	7
4	58	60	0		3	39	38	33		3	60	52	15		4	58	58	13		15	31	30	0		11	37	38	7
5	57	59	0		4	39	30	5		4	55	29	1		9	58	58	12		sample size	38	40	12		12	37	38	7
6	55	54	0		6	27	10	0		5	40	10	1		11	58	55	11							14	36	38	6
7	54	50	0		7	23	9	0		6	30	4	1		13	55	55	10							sample size	40	40	19
8	54	47	0		8	23	8	0		7	21	2	0		14	52	55	9
9	52	41	0		10	19	8	0		8	10	0	0		15	52	55	9
10	51	27	0		12	18	8	0		sample size	60	59	40		16	51	55	9
11	40	5	0		13	17	8	0							17	51	55	9
12	39	4	0		14	17	8	0		repeat 3					sample size	60	60	30
13	39	4	0		16	14	8	0		time (days)	w1118	TEPq	spzRM7
14	39	4	0		sample size	40	40	40		0	41	40	12
15	36	0	0							1	41	40	12
sample size	60	61	12		repeat 3					2	41	39	11
					time (days)	w1118	TEPq	spzRM7		2.5	41	37	8
repeat 3					0	40	38	14		3	41	32	6
time (days)	w1118	TEPq	spzRM7		4	39	22	2		4	40	23	2
0	59	61	9		5	33	14	2		5	25	13	2
4	58	57	2		6	25	8	2		6	17	4	2
5	57	54	1		7	20	7	2		7	15	2	1
6	50	44	0		8	12	7	2		8	14	1	1
7	47	27	0		9	8	7	2		9	14	1	1
8	36	20	0		10	8	5	2		10	13	1	1
9	29	15	0		11	7	5	2		11	12	1	1
10	23	11	0		12	7	5	2		12	11	1	1
11	18	8	0		14	6	5	2		13	6	1	1
12	16	6	0		sample size	40	38	14		16	4	1	1
14	13	6	0							sample size	41	40	12
sample size	59	61	9

## Sheet: Figure 4
Figure 4A A. tabida						Figure 4B L. boulardi
	flies	wasps	died as larvae	died as pupae			flies	wasps	died as larvae	died as pupae
w1118	107	78	69	256		msn-mCherry	34	142	40	54
TEPq	9	138	73	230		TEPq; msn-mCherry	2	64	6	18

## Sheet: Figure 5
Figure 5A Haemocyte numbers per prepupa. Poolded samples of 10 prepupae.
w1118	TEPq
3471	2332
4452	5568
5369	3846
2661	1288
3833
Figure 5B Phagoytosis. Percentage of haemocytes that have phagocytosed bacterial particles.
	w1118						TEPq
E. faecalis ex vivo	47.8	64.7482	81.9565	74.1			42.2	81	85.4187	75.1
S. aureus ex vivo	75	84	85				67	70	83	92
E. faecalis in vivo	25.1729	32	30.668	28.4939	41.8		15.3066	11	11.66	26
S. aureus in vivo	51.5	44.1	44.6	37.2	20.2	38.5064	34.65	29	16.3	19.7	18.9	21.22
E. coli in vivo	43.138	25.3057	28.2	42.4718	37.2929		18.8652	18.0976	23.1	44.7731	52.8649
Figure 5D B. bassiana septic injury
repeat 1
time (days)	hml>Bax	hml>w1118	w1118>Bax
0	60	60	33
1	57	59	32
2	55	58	29
3	52	55	29
4	40	53	12
5	27	15	0
6	20	0	0
sample size	60	60	33
repeat 2
time (days)	hml>Bax	hml>w1118
1	31	31
2	31	31
3	31	31
4	30	31
5	30	30
6	30	30
7	28	27
9	26	18
10	21	13
12	18	11
sample size	31	31

## Sheet: Figure 6
Figure 6 A. Septic injury with E. carotovora. Expression of Diptericin normalized to ribosomal protein gene RpL32 and to the control wt group 6 hrs post infection.
time (hours)	w1118		TEPqΔ
0	6.02e-05		8.05e-05
6	1	1	1.30128	1.10848
20	1.1729	0.927523	1.018	0.593084
Figure 6 B. Septic injury with M. luteus. Expression of Drosomycin normalized to ribosomal protein gene RpL32 and to the control wt group 24 hrs post infection.
time (hours)	w1118		TEPqΔ
0	0.082852		0.074648
12	0.978516	1.03594	0.929297	0.807031
24	1	1	0.429297	0.284375
Figure 6 C. Septic injury with E. faecalis. Expression of Drosomycin normalized to ribosomal protein gene RpL32 and to the control wt group 48 hrs post infection.
time (hours)	w1118							TEPq
0	0.174306	0.125	0.086787					0.178333	0.169444	0.114769	0.090132
24	0.36909	1.2913	0.925926	1	1.54605	1.03454	1.29496	0.156726	0.468519	0.759259	0.475223	0.803728	1.0943	1.15515
48	1	1	1	1	1	1		0.206929	0.430926	0.31037	0.500439	0.657895	0.52182
Figure 6D. Septic injury with B. bassiana. Expression of Drosomycin normalized to ribosomal protein gene RpL32 and to the control wt group 24 hrs post infection.
time (hours)	w1118					TEPq
0	0.082331	0.132828				0.079736	0.059042	0.126207
24	1	1	1	1	1	0.470151	0.491379	0.292377	0.1532	0.275439
48	1.23183	1	1			0.347744	0.31004	0.314318
Figure 6E. Injection of purified peptidoglycan of E. faecalis and of heat inactivated spores of B. bassiana. Drosomycin normalized to ribosomal protein gene RpL32 and to the control wt group 16 hrs post injection.
peptidoglycan			Heat-inactivated spores
w1118	TEPq		w1118	TEPq
1	0.286097		1	0.154553
1	0.676358		1	0.190826
1	0.188584		1	0.343092
1	0.447195		1	0.427304
			1	0.264866
Figure 6F. Septic injury with B. bassiana. Expression of Drosomycin normalized to ribosomal protein gene RpL32 and to the control da>secGFP group 24 hrs post infection.
unchallenged	da>secGFP	da>TEP4-GFP	w1118
0.150057	1	1.87909	0.419391
0.123436	1	1.66072	0.912614
0.107837	1	2.30753	0.459947
0.1173	1	1.44935	1.14706
0.093591	1	1.36874	1.04248

## Sheet: Figure 7
Figure 7A B. bassiana septic injury - number of flies alive							Figure 7B B. bassiana septic injury - number of flies alive							Figure 7C B. bassiana septic injury - number of flies alive							Figure 7D. B. bassiana septic injury. Expression of Drosomycin normalized to ribosomal protein gene RpL32 and to the control wt group 24 hrs post infection.
repeat 1							repeat 1							repeat 1							unchallenged	w1118	TEPq	ModSP1	TEPq; ModSP1	GNBP3hades	TEPq; GNBP3hades	psh1	psh1;TEPq	spzRM7
time (days)	w1118	TEPq	GNBP3hades	TEPq; GNBP3hades	spzRM7		time (days)	w1118	TEPq	ModSP1	TEPq; ModSP1	spzRM7		time (days)	w1118	TEPq	psh1	psh1;TEPq	spzRM7		0.082331	1	0.470151	0.28056	0.115132	2.26547	0.28384	0.434726	0.086442	0.110934
0	60	59	38	26	40		0	60	60	60	20	40		0	41	40	40	25	12		0.059042	1	0.491379	0.159586	0.202276	2.25448	0.373103	0.298414	0.182	0.194069
1	60	59	38	26	39		0.5	60	60	59	19	40		1	41	40	40	25	12		0.057096	1	0.280339	0.069422	0.188466	2.05675	0.093631	0.310254	0.096808	0.085582
2	60	58	37	20	36		1	60	60	59	19	40		2	41	39	40	25	11		0.081544	1	0.146893	0.172552	0.348188	1.59476	0.129468	0.190347	0.094063
3	60	52	34	7	15		2	59	60	58	18	38		2.5	41	37	40	22	8
4	55	29	23	3	1		3	53	43	26	2	2		3	41	32	35	18	6
5	40	10	15	3	1		4	35	18	17	1	2		4	40	23	17	2	2		Figure 7E. Injection of purified proteases of B. subtilis. Expression of Drosomycin normalized to ribosomal protein gene RpL32 and to the control wt group 16 hrs post infection.
6	30	4	6	3	1		5	17	8	9	0	1		5	25	13	6	2	2		w1118	TEPq	psh	spzRM7
7	21	2	5	3	0		6	16	7	9	0	1		6	17	4	4	0	2		1	1.14842		0.159859
8	10	0	3	2	0		7	9	5	8	0	1		7	15	2	4	0	1		1	0.353058		0.173012
sample size	60	59	38	26	40		8	5	5	7	0	1		8	14	1	4	0	1		1	1.24111	0.419104
							sample size	60	60	60	20	40		sample size	41	40	40	25	12		1	1.74811
repeat 2
time (days)	w1118	TEPq	GNBP3hades	TEPq; GNBP3hades	spzRM7		repeat 2							repeat 2							Figure 7F. Drosomycin expression in unchallenged male flies of the indicated genotypes. Expression of Drosomycin normalized to ribosomal protein gene RpL32 and to the Lpp>ModSP group.
0	60	60	40	40	40		time (days)	w1118	TEPq	ModSP1	TEPq; ModSP1	spzRM7		time (days)	w1118	TEPq	psh1	psh1;TEPq	spzRM7		Lpp>ModSP	TEPq; Lpp>ModSP	w1118	TEPq; Lpp>w
0.5	60	60	40	40	40		1	20	20	20	18	18		0	60	60	20	20	40		1	0.716814	0.003529	0.00724
1	60	60	40	40	40		2	20	19	19	18	17		1	60	60	20	20	40		1	1.25852	0.016211	0.014909
2	59	60	39	38	38		3	20	18	17	6	8		2	59	60	20	20	38
3	53	43	31	7	2		4	20	14	10	4	6		3	53	43	12	4	2
4	35	18	17	2	2		7	14	7	8	2	4		4	35	18	6	1	2
5	17	8	11	0	1		8	10	6	8	2	4		5	17	8	3	1	1
6	16	7	10	0	1		9	6	1	7	2	4		6	16	7	3	1	1
7	9	5	8	0	1		10	5	1	7	1	4		7	9	5	2	1	1
8	5	5	7	0	1		11	4	1	7	1	4		8	5	5	2	1	1
11	3	5	4	0	1		14	3	1	6	0	3		sample size	60	60	20	20	40
12	3	5	4	0	1		total	20	20	20	20	20
13	3	5	4	0	1									repeat 3
14	3	5	4	0	1		repeat 3							time (days)	w1118	TEPq	psh1	psh1;TEPq	spzRM7
15	1	2	1	0	1		time (days)	w1118	TEPq	ModSP1	TEPq; ModSP1	spzRM7		0	60	60	40	19	39
sample size	60	60	40	40	40		0	41	40	41	39	12		2	56	57	39	16	29
							1	41	40	39	33	12		3	54	55	37	5	6
repeat 3							2	41	39	38	32	11		4	49	43	22	1	1
time (days)	w1118	TEPq	GNBP3hades	TEPq; GNBP3hades	spzRM7		2.5	41	37	37	32	8		5	34	21	4	0	1
0	20	20	20	20	20		3	41	32	26	19	6		6	20	12	2	0	1
1	20	20	19	20	18		4	40	23	7	2	2		7	12	10	2	0	1
2	20	19	18	18	17		5	25	13	3	2	2		8	8	7	2	0	1
3	20	18	16	8	8		6	17	4	1	2	2		9	4	1	2	0	1
4	20	14	15	5	6		7	15	2	1	1	1		10	4	1	2	0	1
7	14	7	5	4	4		8	14	1	1	1	1		sample size	60	60	40	19	39
8	10	6	5	4	4		9	14	1	1	0	1
9	6	1	5	4	4		sample size	41	40	41	39	12
10	5	1	4	4	4
11	4	1	4	4	4
14	3	1	3	1	3
sample size	20	20	20	20	20

## Sheet: Figure S1
Figure S1A: TEPs mRNA expression in the TEPq delta mutant, normalized to the ribosomal protein gene RpL32 and to the control wt group 6hrs after bacterial challenge.
	w1118	TEPq
Tep1	1	0.0908
Tep2	1	0.087814
Tep3	1	0.229878
Tep4	1	1.61e-05
Figure S1B: TEPq mutant viability
		repeat 1	repeat 2	repeat 3	repeat 4	repeat 5	repeat 6
number of flies	TEPq	159	68	60	82	148	98
	TEPq/Cyo	122	66	24	63	116	48
Figure S1C Socs36E expression normalized to the ribosomal protein gene RpL32 and to the control wt group 2 hours after clean injury.
	unchallenged				2h after clean injury
w1118	0.654575	0.852432	0.572135	0.484749	1	1	1	1
TEPq	0.64798	0.229184	0.341303	0.257214	0.713932	1.84666	1.23001	0.652927
Figure S1D Melanization after clean injury.
	w1118	TEPq
melanized	39	40
no melanization	1	0
Figure S1E: melanization to Photorhabdus luminescens
repeat 1		no	mild	strong
	w1118	32.2581	32.2581	35.4839
	TEPq	42.3729	40.678	16.9491
	TEP4	26.087	54.3478	19.5652
		no	mild	strong
repeat 2	w1118	25	53.3333	21.6667
	TEPq	26.2295	50.8197	22.9508
	TEP4	58.9744	25.641	15.3846
		no	mild	strong
repeat 3	w1118	38.4615	30.7692	30.7692
	TEPq	60.9756	29.2683	9.7561
	TEP4	22.7273	36.3636	40.9091
		no	mild	strong
repeat 4	w1118	7.5	35	57.5
	TEPq	41.0256	25.641	33.3333

## Sheet: figure S2
Figure S2A: survival of a TEPq delta mutant generated in a different genetic background to septic injury with B. bassiana spores: number of flies alive							Figure S2B: survival of single TEP mutants to B. bassiana natural infection: number of flies alive												Preliminary data (referred to as data not shown) - survival to oral infection with Pseudomonas entomophila: number of flies alive
repeat 1								repeat 1
time (days)	w1118	Oregon	TEPq	spzRM7				time (days)	w1118	TEP1D	TEP2D	TEP3D	TEP4D	TEP1,4D	TEP2,3	TEPq	spzRM7		time (days)	w1118	TEPq
0	41	42	39	10				4	20	18	20	20	20	19	19	20	10		0	60	45
1	40	41	39	10				6	20	18	20	20	20	19	19	19	9		2	56	28
2	36	39	19	1				8	19	18	20	20	20	19	19	18	9		3	55	24
3	25	34	5	1				11	19	18	19	20	20	19	19	2	9		4	54	24
4	8	14	1	1				13	19	18	19	20	20	19	19	1	8		5	53	23
5	4	4	1	1				17	19	16	19	18	18	17	19	0	6		6	53	23
6	2	2	1	1				sample size	20	20	20	20	20	20	20	20	11		sample size	60	45
7	0	1	1	1
sample size	41	42	39	10
								repeat 2	w1118	TEP1D	TEP2D	TEP3D	TEP4D	TEP1,4D	TEP2,3	TEPq	spzRM7
repeat 2								4	20	20	20	20	20	20	19	21	9
time (days)	w1118	Oregon	TEPq	spzRM7				6	20	20	20	20	20	20	19	21	8
0	40	40	40	15				8	20	20	20	20	20	19	19	20	8
1	40	39	39	15				11	20	19	19	20	20	18	19	3	8
2	40	34	27	12				13	20	19	19	20	20	17	19	3	8
3	25	25	8	0				17	20	18	19	18	20	16	19	1	5
3.5	20	17	5	0				sample size	20	20	20	20	20	20	20	21	10
4	13	12	2	0
5	10	5	2	0
6	9	2	2	0				repeat 3	w1118	TEP1D	TEP2D	TEP3D	TEP1,4D	TEP2,3	TEPq	spzRM7
sample size	40	40	40	15				4	20	20	20	20	20	20	22	8
								6	20	20	20	20	19	19	22	7
								8	20	20	20	20	19	19	18	7
								11	20	20	20	20	19	19	6	7
								13	20	20	20	20	19	18	3	7
								17	20	19	19	18	18	16	0	1
								sample size	20	20	20	20	20	20	22	10
